# Supplementary material for: Responses of transcriptome and metabolome in peanut leaves to dibutyl phthalate during whole growth period
Source: Front Plant Sci. 2024 Sep 20;15:1448971. doi: 10.3389/fpls.2024.1448971 (PMC11452913; doi:10.3389/fpls.2024.1448971)
Supplement: Supplementary file 1 [file DataSheet1.zip]

Archive with 8 entries (8 files):
- Figure S1.PDF
- Figure S2.PDF
- Figure S3.PDF
- Figure S4.PDF
- Figure S5.PDF
- Figure S6.PDF
- Figure S7.PDF
- Supplemental Table S1 - S2.DOCX
